# Supplementary material for: Local Magnetic Hyperthermia and Systemic Gemcitabine/Paclitaxel Chemotherapy Triggers Neo-Angiogenesis in Orthotopic Pancreatic Tumors without Involvement of Auto/Paracrine Tumor Cell VEGF Signaling and Hypoxia
Source: Cancers (Basel). 2023 Dec 20;16(1):33. doi: 10.3390/cancers16010033 (PMC10778317; doi:10.3390/cancers16010033)
Supplement: Supplementary file 1 [file cancers-16-00033-s001.zip]

Archive with 1 entries (1 files):
- cancers-2634725-supplementary.pdf
